# Supplementary material for: Changes in lipid metabolism track with the progression of neurofibrillary pathology in tauopathies
Source: J Neuroinflammation. 2024 Mar 27;21:78. doi: 10.1186/s12974-024-03060-4 (PMC10976809; doi:10.1186/s12974-024-03060-4)
Supplement: Supplementary file 1 — Supplementary Material 1 [file 12974_2024_3060_MOESM1_ESM.xlsx]

## Sheet: Medulla
10-month old Tg vs Cn						12-month old Tg vs Cn						14-month old Tg vs Cn
Term ID	Discription	Annotated	p-value	FDR q-value		Term ID	Discription	Annotated	p-value	FDR q-value		Term ID	Discription	Annotated	p-value	FDR q-value
LION:0012010	membrane component	531	7.2e-18	1.26e-15		LION:0000010	glycerophosphocholines [GP01]	187	3e-19	5.25e-17		LION:0000003	glycerophospholipids [GP]	441	7.6e-19	1.33e-16
LION:0000003	glycerophospholipids [GP]	441	2.6e-17	2.28e-15		LION:0000599	lysoglycerophospholipids	42	7.5e-19	6.56e-17		LION:0000010	glycerophosphocholines [GP01]	187	5e-15	4.38e-13
LION:0000010	glycerophosphocholines [GP01]	187	4.3e-17	2.51e-15		LION:0000003	glycerophospholipids [GP]	441	1.3e-18	7.58e-17		LION:0000095	headgroup with positive charge / zwitter-ion	385	9.5e-15	5.54e-13
LION:0000095	headgroup with positive charge / zwitter-ion	385	5.9e-17	2.58e-15		LION:0012010	membrane component	531	4.9e-15	2.14e-13		LION:0012010	membrane component	531	3.5e-14	1.53e-12
LION:0000599	lysoglycerophospholipids	42	2.9e-14	1.02e-12		LION:0000095	headgroup with positive charge / zwitter-ion	385	1.7e-14	5.95e-13		LION:0000599	lysoglycerophospholipids	42	2.4e-12	8.4e-11
LION:0000465	neutral intrinsic curvature	208	1.3e-11	3.25e-10		LION:0000466	positive intrinsic curvature	67	7.6e-14	2.22e-12		LION:0012080	endoplasmic reticulum (ER)	380	7.5e-11	2.19e-09
LION:0012080	endoplasmic reticulum (ER)	380	1.3e-11	3.25e-10		LION:0012080	endoplasmic reticulum (ER)	380	8.9e-12	2.22e-10		LION:0000465	neutral intrinsic curvature	208	4.2e-10	1.05e-08
LION:0000466	positive intrinsic curvature	67	2.2e-09	4.81e-08		LION:0000034	monoacylglycerophosphocholines [GP0105]	26	1.2e-10	2.62e-09		LION:0000466	positive intrinsic curvature	67	3e-09	6.56e-08
LION:0000042	monoacylglycerophosphoethanolamines [GP0205]	16	8.9e-08	1.73e-06		LION:0000465	neutral intrinsic curvature	208	2.4e-09	4.67e-08		LION:0000030	diacylglycerophosphocholines [GP0101]	103	5.3e-09	1.03e-07
LION:0000034	monoacylglycerophosphocholines [GP0105]	26	2.8e-07	4.9e-06		LION:0080979	high lateral diffusion	71	3.4e-09	5.95e-08		LION:0080982	above average lateral diffusion	114	3.2e-08	5.6e-07
LION:0000030	diacylglycerophosphocholines [GP0101]	103	2.2e-06	3.5e-05		LION:0080982	above average lateral diffusion	114	1e-08	1.59e-07		LION:0080973	below average bilayer thickness	92	2.6e-07	4.14e-06
LION:0001734	contains vinyl ether bond (plasmalogen)	95	1.4e-05	0.000204		LION:0000042	monoacylglycerophosphoethanolamines [GP0205]	16	1.3e-08	1.9e-07		LION:0080979	high lateral diffusion	71	3.5e-07	5.1e-06
LION:0001737	average transition temperature	80	4.7e-05	0.000633		LION:0080973	below average bilayer thickness	92	1e-07	1.35e-06		LION:0000034	monoacylglycerophosphocholines [GP0105]	26	6.5e-07	8.75e-06
LION:0000032	1-(1z-alkenyl),2-acylglycerophosphocholines [GP0103]	28	0.00013	0.00162		LION:0000030	diacylglycerophosphocholines [GP0101]	103	3.7e-07	4.62e-06		LION:0000042	monoacylglycerophosphoethanolamines [GP0205]	16	1.7e-06	2.13e-05
LION:0012009	lipid-mediated signalling	89	0.0005	0.00583		LION:0080969	low bilayer thickness	57	8.2e-07	9.57e-06		LION:0001741	below average transition temperature	109	1.7e-05	0.000198
LION:0001738	high transition temperature	57	0.00064	0.007		LION:0001741	below average transition temperature	109	1e-06	1.09e-05		LION:0080969	low bilayer thickness	57	3.7e-05	0.000405
LION:0080978	average lateral diffusion	49	0.00146	0.015		LION:0012009	lipid-mediated signalling	89	1.3e-05	0.000134		LION:0001737	average transition temperature	80	5.3e-05	0.000546
LION:0002958	fatty acids with 19 carbons	7	0.00205	0.0199		LION:0001737	average transition temperature	80	0.00035	0.0034		LION:0001735	very low transition temperature	45	0.00037	0.0036
LION:0080974	above average bilayer thickness	86	0.00255	0.0235		LION:0001735	very low transition temperature	45	0.00051	0.0047		LION:0012009	lipid-mediated signalling	89	0.00099	0.00912
LION:0000040	1-(1z-alkenyl),2-acylglycerophosphoethanolamines [GP0203]	67	0.00537	0.047		LION:0001736	low transition temperature	64	0.00122	0.0107		LION:0080968	very low bilayer thickness	35	0.00177	0.0155
LION:0000001	fatty acids [FA]	15	0.00595	0.0473		LION:0000032	1-(1z-alkenyl),2-acylglycerophosphocholines [GP0103]	28	0.00208	0.0173		LION:0002938	C24:0	7	0.00272	0.0227
LION:0001742	fatty acids and conjugates [FA01]	15	0.00595	0.0473		LION:0080970	average bilayer thickness	60	0.00357	0.0284		LION:0001736	low transition temperature	64	0.00335	0.0266
LION:0000031	1-alkyl,2-acylglycerophosphocholines [GP0102]	27	0.00731	0.0555		LION:0002956	fatty acid with 17 carbons	11	0.00534	0.0406		LION:0002956	fatty acid with 17 carbons	11	0.00377	0.0278
LION:0022242	C19:1	5	0.00789	0.0555		LION:0002976	fatty acid with more than 3 double bonds	231	0.006	0.0431		LION:0080970	average bilayer thickness	60	0.00381	0.0278
LION:0000035	monoalkylglycerophosphocholines [GP0106]	3	0.00793	0.0555		LION:0002929	C20:4	98	0.00616	0.0431		LION:0000032	1-(1z-alkenyl),2-acylglycerophosphocholines [GP0103]	28	0.00474	0.0332
LION:0080979	high lateral diffusion	71	0.01262	0.0849		LION:0000035	monoalkylglycerophosphocholines [GP0106]	3	0.00781	0.0526		LION:0080978	average lateral diffusion	49	0.00618	0.0416
LION:0080969	low bilayer thickness	57	0.01566	0.102		LION:0002958	fatty acids with 19 carbons	7	0.01261	0.0817		LION:0000035	monoalkylglycerophosphocholines [GP0106]	3	0.01005	0.0651
LION:0001740	above average transition temperature	87	0.01911	0.119		LION:0080978	average lateral diffusion	49	0.01483	0.0927		LION:0022234	C17:1	8	0.01206	0.0754
LION:0000093	headgroup with negative charge	112	0.02324	0.138		LION:0000059	diacylglycerophosphoglycerols [GP0401]	28	0.01571	0.0948		LION:0000059	diacylglycerophosphoglycerols [GP0401]	28	0.03295	0.199
LION:0002956	fatty acid with 17 carbons	11	0.02359	0.138		LION:0002977	fatty acid with 3-5 double bonds	179	0.01758	0.103		LION:0002928	C20:3	4	0.0611	0.356
LION:0080972	very high bilayer thickness	38	0.0255	0.141		LION:0002972	fatty acid with 4 double bonds	111	0.02382	0.134		LION:0080980	very high lateral diffusion	46	0.08255	0.466
LION:0080981	below average lateral diffusion	81	0.02576	0.141		LION:0080968	very low bilayer thickness	35	0.02598	0.142		LION:0002963	fatty acid with 24 carbons	12	0.08526	0.466
LION:0002938	C24:0	7	0.02723	0.144		LION:0022234	C17:1	8	0.02994	0.159		LION:0012081	mitochondrion	185	0.09074	0.481
LION:0001972	HexCer(36:2)	3	0.02852	0.147		LION:0022242	C19:1	5	0.04438	0.228		LION:0002951	fatty acid with more than 24 carbons	14	0.09502	0.489
LION:0002921	C18:0	76	0.03002	0.15		LION:0022231	C17:0	3	0.06923	0.346		LION:0000031	1-alkyl,2-acylglycerophosphocholines [GP0102]	27	0.11043	0.542
LION:0000084	ceramide phosphocholines (sphingomyelins) [SP0301]	41	0.03659	0.178		LION:0002937	C22:6	58	0.07745	0.37		LION:0002958	fatty acids with 19 carbons	7	0.11153	0.542
LION:0002963	fatty acid with 24 carbons	12	0.03984	0.188		LION:0000093	headgroup with negative charge	112	0.07815	0.37		LION:0022231	C17:0	3	0.11966	0.566
LION:0022231	C17:0	3	0.0662	0.305		LION:0002967	polyunsaturated fatty acid	300	0.08826	0.406		LION:0002974	fatty acid with 6 double bonds	63	0.13123	0.604
LION:0012081	mitochondrion	185	0.07096	0.318		LION:0015969	PE(P-38:5)	3	0.12326	0.544		LION:0002979	C26:0	6	0.13586	0.61
LION:0002926	C20:1	24	0.08985	0.393		LION:0000053	diacylglycerophosphoserines [GP0301]	50	0.12428	0.544		LION:0015967	PE(P-38:4)	6	0.14119	0.618
LION:0000047	diacylglycerophosphoinositols [GP0601]	19	0.09772	0.417		LION:0000518	PI(34:2)	3	0.12819	0.547		LION:0001738	high transition temperature	57	0.15278	0.619
LION:0080970	average bilayer thickness	60	0.10014	0.417		LION:0002971	fatty acid with 3 double bonds	18	0.13258	0.552		LION:0001734	contains vinyl ether bond (plasmalogen)	95	0.1541	0.619
LION:0000760	TG(52:1)	5	0.10653	0.434		LION:0002974	fatty acid with 6 double bonds	63	0.14604	0.594		LION:0002965	fatty acid with 26 carbons	13	0.1555	0.619
LION:0000467	contains ether-bond	43	0.11167	0.44		LION:0002979	C26:0	6	0.17015	0.677		LION:0002929	C20:4	98	0.1557	0.619
LION:0000011	glycerophosphoethanolamines [GP02]	157	0.11322	0.44		LION:0002930	C20:5	19	0.17989	0.7		LION:0002937	C22:6	58	0.16167	0.629
LION:0022234	C17:1	8	0.11711	0.446		LION:0002928	C20:3	4	0.1873	0.713		LION:0015974	PE(P-38:6)	3	0.18647	0.682
LION:0080976	very low lateral diffusion	31	0.12081	0.45		LION:0080980	very high lateral diffusion	46	0.21198	0.785		LION:0000737	TG(46:1)	4	0.18921	0.682
LION:0080977	low lateral diffusion	52	0.12568	0.458		LION:0000790	TG(56:7)	4	0.21534	0.785		LION:0022229	C15:0	3	0.18978	0.682
LION:0080971	high bilayer thickness	49	0.13003	0.464		LION:0001734	contains vinyl ether bond (plasmalogen)	95	0.23148	0.801		LION:0000367	PS(34:1)	3	0.19089	0.682
LION:0015930	PE(P-34:2)	3	0.13327	0.466		LION:0000001	fatty acids [FA]	15	0.23393	0.801		LION:0080977	low lateral diffusion	52	0.20225	0.708
LION:0016011	PE(P-40:6)	3	0.13586	0.466		LION:0001742	fatty acids and conjugates [FA01]	15	0.23393	0.801		LION:0000043	monoalkylglycerophosphoethanolamines [GP0206]	3	0.24969	0.857
LION:0015967	PE(P-38:4)	6	0.13961	0.47		LION:0002949	fatty acid with 19-21 carbons	188	0.2381	0.801		LION:0000743	TG(48:1)	4	0.28703	0.956
LION:0000053	diacylglycerophosphoserines [GP0301]	50	0.16863	0.557		LION:0002963	fatty acid with 24 carbons	12	0.24967	0.824		LION:0000518	PI(34:2)	3	0.28958	0.956
LION:0002979	C26:0	6	0.17198	0.557		LION:0001738	high transition temperature	57	0.25856	0.838		LION:0002924	C18:3	5	0.30672	0.976
LION:0012082	plasma membrane	108	0.1763	0.561		LION:0000778	TG(54:7)	3	0.28739	0.899		LION:0002976	fatty acid with more than 3 double bonds	231	0.31042	0.976
LION:0001735	very low transition temperature	45	0.20606	0.644		LION:0000031	1-alkyl,2-acylglycerophosphocholines [GP0102]	27	0.2877	0.899		LION:0080972	very high bilayer thickness	38	0.31447	0.976
LION:0080973	below average bilayer thickness	92	0.21755	0.658		LION:0015974	PE(P-38:6)	3	0.29918	0.914		LION:0000259	C14:0	38	0.31869	0.976
LION:0002935	C22:4	17	0.21816	0.658		LION:0000776	TG(54:5)	4	0.30764	0.914		LION:0000084	ceramide phosphocholines (sphingomyelins) [SP0301]	41	0.33774	0.976
LION:0015939	PE(P-36:3)	3	0.22266	0.66		LION:0002927	C20:2	6	0.30937	0.914		LION:0015957	PE(P-38:3)	3	0.33861	0.976
LION:0002939	C24:1	5	0.23356	0.681		LION:0002959	fatty acid with 20 carbons	181	0.31328	0.914		LION:0000467	contains ether-bond	43	0.34927	0.976
LION:0015974	PE(P-38:6)	3	0.24836	0.713		LION:0012081	mitochondrion	185	0.34237	0.974		LION:0002954	fatty acid with 15 carbons	4	0.35555	0.976
LION:0002928	C20:3	4	0.2589	0.715		LION:0000367	PS(34:1)	3	0.34504	0.974		LION:0002953	fatty acid with 14 carbons	41	0.35621	0.976
LION:0143673	TG(49:0)	3	0.25983	0.715		LION:0002939	C24:1	5	0.35253	0.977		LION:0080948	d18:0 (dihydrosphingosine)	6	0.35824	0.976
LION:0080982	above average lateral diffusion	114	0.26156	0.715		LION:0000043	monoalkylglycerophosphoethanolamines [GP0206]	3	0.35727	0.977		LION:0002939	C24:1	5	0.3621	0.976
LION:0143674	TG(49:1)	4	0.27213	0.733		LION:0002934	C22:3	9	0.3688	0.987		LION:0000011	glycerophosphoethanolamines [GP02]	157	0.36255	0.976
LION:0001741	below average transition temperature	109	0.27818	0.733		LION:0001972	HexCer(36:2)	3	0.37224	0.987		LION:0022242	C19:1	5	0.37506	0.994
LION:0002931	C22:0	11	0.28081	0.733		LION:0002938	C24:0	7	0.38244	0.999		LION:0002947	fatty acid with 13-15 carbons	46	0.39284	0.995
LION:0015929	PE(P-34:1)	4	0.2921	0.752		LION:0012082	plasma membrane	108	0.39071	1		LION:0002972	fatty acid with 4 double bonds	111	0.39664	0.995
LION:0143661	TG(45:0)	3	0.33304	0.845		LION:0022229	C15:0	3	0.39525	1		LION:0002977	fatty acid with 3-5 double bonds	179	0.39781	0.995
LION:0015957	PE(P-38:3)	3	0.33781	0.845		LION:0002951	fatty acid with more than 24 carbons	14	0.4152	1		LION:0143675	TG(49:2)	4	0.39799	0.995
LION:0002951	fatty acid with more than 24 carbons	14	0.36205	0.892		LION:0080977	low lateral diffusion	52	0.42318	1		LION:0000762	TG(52:3)	4	0.43165	1
LION:0002927	C20:2	6	0.37657	0.915		LION:0000762	TG(52:3)	4	0.44733	1		LION:0000760	TG(52:1)	5	0.44024	1
LION:0000367	PS(34:1)	3	0.38836	0.922		LION:0000733	TG(44:1)	3	0.49872	1		LION:0080974	above average bilayer thickness	86	0.47875	1
LION:0000464	negative intrinsic curvature	185	0.38996	0.922		LION:0000084	ceramide phosphocholines (sphingomyelins) [SP0301]	41	0.4988	1		LION:0000776	TG(54:5)	4	0.48253	1
LION:0001736	low transition temperature	64	0.43218	1		LION:0015967	PE(P-38:4)	6	0.5036	1		LION:0015939	PE(P-36:3)	3	0.49025	1
LION:0022229	C15:0	3	0.46232	1		LION:0002931	C22:0	11	0.50546	1		LION:0000254	C12:0	14	0.49282	1
LION:0002965	fatty acid with 26 carbons	13	0.47935	1		LION:0016011	PE(P-40:6)	3	0.5158	1		LION:0002930	C20:5	19	0.49872	1
LION:0000059	diacylglycerophosphoglycerols [GP0401]	28	0.48807	1		LION:0000751	TG(50:1)	4	0.51608	1		LION:0002923	C18:2	53	0.49938	1
LION:0080948	d18:0 (dihydrosphingosine)	6	0.49423	1		LION:0143685	TG(51:2)	3	0.52152	1		LION:0000053	diacylglycerophosphoserines [GP0301]	50	0.50106	1
LION:0002925	C20:0	41	0.53215	1		LION:0000789	TG(56:6)	3	0.5484	1		LION:0000761	TG(52:2)	4	0.50291	1
LION:0000254	C12:0	14	0.57419	1		LION:0000736	TG(46:0)	3	0.55033	1		LION:0002971	fatty acid with 3 double bonds	18	0.50593	1
LION:0012306	d20:1	3	0.58814	1		LION:0002935	C22:4	17	0.55329	1		LION:0000733	TG(44:1)	3	0.51294	1
LION:0000518	PI(34:2)	3	0.59398	1		LION:0015929	PE(P-34:1)	4	0.55603	1		LION:0002927	C20:2	6	0.52315	1
LION:0000039	1-alkyl,2-acylglycerophosphoethanolamines [GP0202]	16	0.60734	1		LION:0002965	fatty acid with 26 carbons	13	0.56002	1		LION:0000093	headgroup with negative charge	112	0.56893	1
LION:0143684	TG(51:1)	4	0.6099	1		LION:0000777	TG(54:6)	5	0.57508	1		LION:0002931	C22:0	11	0.57002	1
LION:0000773	TG(54:2)	3	0.63484	1		LION:0000742	TG(48:0)	3	0.57648	1		LION:0000774	TG(54:3)	3	0.57357	1
LION:0000043	monoalkylglycerophosphoethanolamines [GP0206]	3	0.64745	1		LION:0000040	1-(1z-alkenyl),2-acylglycerophosphoethanolamines [GP0203]	67	0.58224	1		LION:0080981	below average lateral diffusion	81	0.57596	1
LION:0002954	fatty acid with 15 carbons	4	0.64864	1		LION:0015937	PE(P-36:1)	5	0.58261	1		LION:0143674	TG(49:1)	4	0.57955	1
LION:0000298	PI(36:2)	3	0.64939	1		LION:0015939	PE(P-36:3)	3	0.59203	1		LION:0015969	PE(P-38:5)	3	0.61442	1
LION:0015937	PE(P-36:1)	5	0.70255	1		LION:0002079	Cer(40:5)	3	0.59982	1		LION:0000789	TG(56:6)	3	0.62318	1
LION:0001739	very high transition temperature	30	0.72236	1		LION:0143675	TG(49:2)	4	0.61918	1		LION:0016011	PE(P-40:6)	3	0.62415	1
LION:0002986	C26:6	5	0.73166	1		LION:0002900	C16:1	57	0.62114	1		LION:0143685	TG(51:2)	3	0.62609	1
LION:0000004	sphingolipids [SP]	77	0.73655	1		LION:0000760	TG(52:1)	5	0.62412	1		LION:0000790	TG(56:7)	4	0.66622	1
LION:0143675	TG(49:2)	4	0.74475	1		LION:0002955	fatty acid with 16 carbons	221	0.63178	1		LION:0002900	C16:1	57	0.66714	1
LION:0015969	PE(P-38:5)	3	0.76777	1		LION:0002924	C18:3	5	0.64446	1		LION:0002967	polyunsaturated fatty acid	300	0.6863	1
LION:0143668	TG(47:1)	5	0.78564	1		LION:0002954	fatty acid with 15 carbons	4	0.64864	1		LION:0002986	C26:6	5	0.715	1
LION:0002971	fatty acid with 3 double bonds	18	0.80561	1		LION:0000011	glycerophosphoethanolamines [GP02]	157	0.66646	1		LION:0000736	TG(46:0)	3	0.71818	1
LION:0000751	TG(50:1)	4	0.80616	1		LION:0000278	HexCer(34:1)	3	0.67927	1		LION:0002949	fatty acid with 19-21 carbons	188	0.7286	1
LION:0143685	TG(51:2)	3	0.81714	1		LION:0002923	C18:2	53	0.70855	1		LION:0000278	HexCer(34:1)	3	0.73866	1
LION:0002079	Cer(40:5)	3	0.82212	1		LION:0080974	above average bilayer thickness	86	0.71255	1		LION:0015929	PE(P-34:1)	4	0.75818	1
LION:0002949	fatty acid with 19-21 carbons	188	0.82873	1		LION:0002973	fatty acid with 5 double bonds	61	0.71665	1		LION:0002959	fatty acid with 20 carbons	181	0.76196	1
LION:0016010	PE(P-40:5)	3	0.83916	1		LION:0002882	C16:0	193	0.74199	1		LION:0000001	fatty acids [FA]	15	0.76754	1
LION:0015938	PE(P-36:2)	3	0.84155	1		LION:0080971	high bilayer thickness	49	0.74343	1		LION:0001742	fatty acids and conjugates [FA01]	15	0.76754	1
LION:0002934	C22:3	9	0.84214	1		LION:0080981	below average lateral diffusion	81	0.75254	1		LION:0001972	HexCer(36:2)	3	0.76956	1
LION:0000744	TG(48:2)	4	0.84859	1		LION:0016010	PE(P-40:5)	3	0.80959	1		LION:0000038	diacylglycerophosphoethanolamines [GP0201]	55	0.77125	1
LION:0012216	d18:2	13	0.85238	1		LION:0000462	C14:1	3	0.81043	1		LION:0002934	C22:3	9	0.77157	1
LION:0002933	C22:2	15	0.85788	1		LION:0012017	hexosylceramides	17	0.81053	1		LION:0015930	PE(P-34:2)	3	0.77579	1
LION:0000743	TG(48:1)	4	0.85927	1		LION:0080972	very high bilayer thickness	38	0.81222	1		LION:0002926	C20:1	24	0.78695	1
LION:0000038	diacylglycerophosphoethanolamines [GP0201]	55	0.86876	1		LION:0000774	TG(54:3)	3	0.81463	1		LION:0002955	fatty acid with 16 carbons	221	0.80101	1
LION:0002972	fatty acid with 4 double bonds	111	0.86944	1		LION:0002945	fatty acid with more than 18 carbons	334	0.8157	1		LION:0143668	TG(47:1)	5	0.84269	1
LION:0002924	C18:3	5	0.87676	1		LION:0000047	diacylglycerophosphoinositols [GP0601]	19	0.81627	1		LION:0000763	TG(52:4)	5	0.84574	1
LION:0002929	C20:4	98	0.87776	1		LION:0143668	TG(47:1)	5	0.81747	1		LION:0002973	fatty acid with 5 double bonds	61	0.85497	1
LION:0012441	N-acylsphingosines (ceramides) [SP0201]	17	0.8805	1		LION:0015957	PE(P-38:3)	3	0.8188	1		LION:0002969	monounsaturated fatty acid	278	0.87527	1
LION:0000770	TG(54:1)	3	0.8864	1		LION:0002926	C20:1	24	0.83059	1		LION:0000742	TG(48:0)	3	0.87718	1
LION:0000737	TG(46:1)	4	0.88706	1		LION:0143684	TG(51:1)	4	0.83205	1		LION:0000773	TG(54:2)	3	0.8864	1
LION:0001974	HexCer(38:2)	3	0.88849	1		LION:0002921	C18:0	76	0.83434	1		LION:0002968	saturated fatty acid	338	0.8866	1
LION:0002932	C22:1	13	0.89783	1		LION:0000004	sphingolipids [SP]	77	0.84371	1		LION:0002882	C16:0	193	0.89329	1
LION:0015950	PE(P-38:1)	3	0.90462	1		LION:0000453	simple glc series [SP0501]	19	0.85896	1		LION:0000298	PI(36:2)	3	0.89668	1
LION:0000742	TG(48:0)	3	0.90656	1		LION:0002968	saturated fatty acid	338	0.8637	1		LION:0002935	C22:4	17	0.89837	1
LION:0000259	C14:0	38	0.90805	1		LION:0000254	C12:0	14	0.86687	1		LION:0012082	plasma membrane	108	0.90447	1
LION:0000733	TG(44:1)	3	0.92267	1		LION:0000607	diacylglycerols [GL0201]	30	0.87732	1		LION:0002966	fatty acid with less than 2 double bonds	477	0.9075	1
LION:0002900	C16:1	57	0.92617	1		LION:0015930	PE(P-34:2)	3	0.8933	1		LION:0000040	1-(1z-alkenyl),2-acylglycerophosphoethanolamines [GP0203]	67	0.90753	1
LION:0000281	HexCer(36:1)	3	0.93022	1		LION:0002986	C26:6	5	0.89415	1		LION:0143673	TG(49:0)	3	0.90848	1
LION:0000607	diacylglycerols [GL0201]	30	0.93334	1		LION:0080948	d18:0 (dihydrosphingosine)	6	0.90906	1		LION:0000047	diacylglycerophosphoinositols [GP0601]	19	0.90908	1
LION:0000778	TG(54:7)	3	0.95221	1		LION:0001739	very high transition temperature	30	0.9099	1		LION:0000764	TG(52:5)	3	0.91039	1
LION:0000375	PS(38:2)	3	0.95364	1		LION:0001974	HexCer(38:2)	3	0.91416	1		LION:0000281	HexCer(36:1)	3	0.91228	1
LION:0000761	TG(52:2)	4	0.95588	1		LION:0002970	fatty acid with 2 double bonds	73	0.91603	1		LION:0000622	triacylglycerols [GL0301]	158	0.91889	1
LION:0080968	very low bilayer thickness	35	0.95711	1		LION:0000744	TG(48:2)	4	0.92084	1		LION:0012011	lipid storage	158	0.91889	1
LION:0080947	d18:1 (sphingosine)	11	0.95954	1		LION:0012216	d18:2	13	0.92174	1		LION:0012084	lipid droplet	158	0.91889	1
LION:0002959	fatty acid with 20 carbons	181	0.9669	1		LION:0143673	TG(49:0)	3	0.92207	1		LION:0001974	HexCer(38:2)	3	0.92503	1
LION:0002945	fatty acid with more than 18 carbons	334	0.96967	1		LION:0000039	1-alkyl,2-acylglycerophosphoethanolamines [GP0202]	16	0.92981	1		LION:0080971	high bilayer thickness	49	0.92545	1
LION:0080980	very high lateral diffusion	46	0.97009	1		LION:0015950	PE(P-38:1)	3	0.93191	1		LION:0012216	d18:2	13	0.92909	1
LION:0002969	monounsaturated fatty acid	278	0.9734	1		LION:0012441	N-acylsphingosines (ceramides) [SP0201]	17	0.93371	1		LION:0015950	PE(P-38:1)	3	0.93688	1
LION:0000736	TG(46:0)	3	0.97365	1		LION:0002932	C22:1	13	0.93796	1		LION:0000462	C14:1	3	0.93904	1
LION:0000777	TG(54:6)	5	0.97521	1		LION:0000770	TG(54:1)	3	0.94325	1		LION:0002936	C22:5	41	0.93994	1
LION:0000278	HexCer(34:1)	3	0.97944	1		LION:0002925	C20:0	41	0.94585	1		LION:0015938	PE(P-36:2)	3	0.94325	1
LION:0000462	C14:1	3	0.98008	1		LION:0000298	PI(36:2)	3	0.9493	1		LION:0000751	TG(50:1)	4	0.94581	1
LION:0002970	fatty acid with 2 double bonds	73	0.9808	1		LION:0080947	d18:1 (sphingosine)	11	0.95695	1		LION:0002970	fatty acid with 2 double bonds	73	0.946	1
LION:0002947	fatty acid with 13-15 carbons	46	0.98369	1		LION:0000763	TG(52:4)	5	0.95984	1		LION:0002932	C22:1	13	0.95083	1
LION:0002973	fatty acid with 5 double bonds	61	0.98373	1		LION:0002936	C22:5	41	0.96164	1		LION:0002922	C18:1	184	0.9524	1
LION:0002953	fatty acid with 14 carbons	41	0.98654	1		LION:0143661	TG(45:0)	3	0.96176	1		LION:0012306	d20:1	3	0.95364	1
LION:0000774	TG(54:3)	3	0.98746	1		LION:0000464	negative intrinsic curvature	185	0.9638	1		LION:0000039	1-alkyl,2-acylglycerophosphoethanolamines [GP0202]	16	0.95834	1
LION:0002936	C22:5	41	0.98935	1		LION:0000281	HexCer(36:1)	3	0.96431	1		LION:0001740	above average transition temperature	87	0.96121	1
LION:0000763	TG(52:4)	5	0.99067	1		LION:0012306	d20:1	3	0.96431	1		LION:0002948	fatty acid with 16-18 carbons	412	0.96169	1
LION:0002930	C20:5	19	0.99096	1		LION:0080976	very low lateral diffusion	31	0.97453	1		LION:0002079	Cer(40:5)	3	0.96304	1
LION:0000453	simple glc series [SP0501]	19	0.99394	1		LION:0000764	TG(52:5)	3	0.97781	1		LION:0015937	PE(P-36:1)	5	0.96482	1
LION:0002923	C18:2	53	0.99451	1		LION:0000038	diacylglycerophosphoethanolamines [GP0201]	55	0.97784	1		LION:0002925	C20:0	41	0.97035	1
LION:0012017	hexosylceramides	17	0.99459	1		LION:0000743	TG(48:1)	4	0.9779	1		LION:0000744	TG(48:2)	4	0.97048	1
LION:0002961	fatty acid with 22 carbons	157	0.99482	1		LION:0015938	PE(P-36:2)	3	0.9788	1		LION:0000770	TG(54:1)	3	0.97144	1
LION:0002950	fatty acid with 22-24 carbons	168	0.99558	1		LION:0001740	above average transition temperature	87	0.98235	1		LION:0080976	very low lateral diffusion	31	0.97587	1
LION:0002977	fatty acid with 3-5 double bonds	179	0.99614	1		LION:0000773	TG(54:2)	3	0.98253	1		LION:0001739	very high transition temperature	30	0.97667	1
LION:0000789	TG(56:6)	3	0.99666	1		LION:0002969	monounsaturated fatty acid	278	0.98317	1		LION:0016010	PE(P-40:5)	3	0.98101	1
LION:0002967	polyunsaturated fatty acid	300	0.99711	1		LION:0000467	contains ether-bond	43	0.98969	1		LION:0002921	C18:0	76	0.98159	1
LION:0000776	TG(54:5)	4	0.99739	1		LION:0002947	fatty acid with 13-15 carbons	46	0.98985	1		LION:0143661	TG(45:0)	3	0.98669	1
LION:0002922	C18:1	184	0.99853	1		LION:0002933	C22:2	15	0.98999	1		LION:0000100	fatty acid with 18 carbons or less	431	0.98802	1
LION:0002966	fatty acid with less than 2 double bonds	477	0.99871	1		LION:0002953	fatty acid with 14 carbons	41	0.99184	1		LION:0000777	TG(54:6)	5	0.9889	1
LION:0000753	TG(50:3)	4	0.99944	1		LION:0000375	PS(38:2)	3	0.9922	1		LION:0002945	fatty acid with more than 18 carbons	334	0.98939	1
LION:0000762	TG(52:3)	4	0.99961	1		LION:0000259	C14:0	38	0.99247	1		LION:0002957	fatty acid with 18 carbons	285	0.99003	1
LION:0000752	TG(50:2)	4	0.99975	1		LION:0002966	fatty acid with less than 2 double bonds	477	0.993	1		LION:0000753	TG(50:3)	4	0.99037	1
LION:0002976	fatty acid with more than 3 double bonds	231	0.99992	1		LION:0000761	TG(52:2)	4	0.9932	1		LION:0000464	negative intrinsic curvature	185	0.99142	1
LION:0000764	TG(52:5)	3	0.99995	1		LION:0000094	headgroup with neutral charge	207	0.99554	1		LION:0000004	sphingolipids [SP]	77	0.99494	1
LION:0000002	glycerolipids [GL]	188	1	1		LION:0000002	glycerolipids [GL]	188	0.99609	1		LION:0000778	TG(54:7)	3	0.99625	1
LION:0000094	headgroup with neutral charge	207	1	1		LION:0000622	triacylglycerols [GL0301]	158	0.99689	1		LION:0000607	diacylglycerols [GL0201]	30	0.99807	1
LION:0000100	fatty acid with 18 carbons or less	431	1	1		LION:0012011	lipid storage	158	0.99689	1		LION:0143684	TG(51:1)	4	0.99875	1
LION:0000622	triacylglycerols [GL0301]	158	1	1		LION:0012084	lipid droplet	158	0.99689	1		LION:0000094	headgroup with neutral charge	207	0.99888	1
LION:0000790	TG(56:7)	4	1	1		LION:0000752	TG(50:2)	4	0.99777	1		LION:0000002	glycerolipids [GL]	188	0.99902	1
LION:0002882	C16:0	193	1	1		LION:0143674	TG(49:1)	4	0.99845	1		LION:0012441	N-acylsphingosines (ceramides) [SP0201]	17	0.9994	1
LION:0002937	C22:6	58	1	1		LION:0000737	TG(46:1)	4	0.99901	1		LION:0000375	PS(38:2)	3	0.99943	1
LION:0002948	fatty acid with 16-18 carbons	412	1	1		LION:0002957	fatty acid with 18 carbons	285	0.99949	1		LION:0002933	C22:2	15	0.99947	1
LION:0002955	fatty acid with 16 carbons	221	1	1		LION:0002948	fatty acid with 16-18 carbons	412	0.99977	1		LION:0080947	d18:1 (sphingosine)	11	0.99961	1
LION:0002957	fatty acid with 18 carbons	285	1	1		LION:0000753	TG(50:3)	4	0.99986	1		LION:0000453	simple glc series [SP0501]	19	0.9997	1
LION:0002968	saturated fatty acid	338	1	1		LION:0002922	C18:1	184	0.99999	1		LION:0012017	hexosylceramides	17	0.99973	1
LION:0002974	fatty acid with 6 double bonds	63	1	1		LION:0000100	fatty acid with 18 carbons or less	431	1	1		LION:0000752	TG(50:2)	4	0.99998	1
LION:0012011	lipid storage	158	1	1		LION:0002950	fatty acid with 22-24 carbons	168	1	1		LION:0002950	fatty acid with 22-24 carbons	168	1	1
LION:0012084	lipid droplet	158	1	1		LION:0002961	fatty acid with 22 carbons	157	1	1		LION:0002961	fatty acid with 22 carbons	157	1	1

## Sheet: Pons
10-month old Tg vs Cn						12-month old Tg vs Cn						14-month old Tg vs Cn
Term ID	Discription	Annotated	p-value	FDR q-value		Term ID	Discription	Annotated	p-value	FDR q-value		Term ID	Discription	Annotated	p-value	FDR q-value
LION:0000599	lysoglycerophospholipids	37	9.9e-11	1.61e-08		LION:0000095	headgroup with positive charge / zwitter-ion	386	1.3e-26	2.12e-24		LION:0001741	below average transition temperature	122	6.9e-25	1.12e-22
LION:0000010	glycerophosphocholines [GP01]	165	2.1e-07	1.71e-05		LION:0012010	membrane component	524	1.4e-23	1.14e-21		LION:0080973	below average bilayer thickness	96	1.6e-23	1.3e-21
LION:0000034	monoacylglycerophosphocholines [GP0105]	21	8.3e-07	4.51e-05		LION:0000010	glycerophosphocholines [GP01]	165	2e-16	9.37e-15		LION:0080982	above average lateral diffusion	112	1.3e-22	7.06e-21
LION:0000042	monoacylglycerophosphoethanolamines [GP0205]	16	2e-05	0.000815		LION:0012080	endoplasmic reticulum (ER)	393	2.3e-16	9.37e-15		LION:0000003	glycerophospholipids [GP]	441	1.3e-15	5.3e-14
LION:0000466	positive intrinsic curvature	74	2.7e-05	0.00088		LION:0000003	glycerophospholipids [GP]	441	6.8e-16	2.22e-14		LION:0000010	glycerophosphocholines [GP01]	165	3.3e-15	1.08e-13
LION:0000035	monoalkylglycerophosphocholines [GP0106]	5	0.00017	0.00462		LION:0000599	lysoglycerophospholipids	37	3.3e-11	8.97e-10		LION:0001736	low transition temperature	72	1.5e-13	4.08e-12
LION:0000003	glycerophospholipids [GP]	441	0.00048	0.0112		LION:0000030	diacylglycerophosphocholines [GP0101]	90	5.4e-09	1.26e-07		LION:0080969	low bilayer thickness	58	8.7e-13	2.03e-11
LION:0012010	membrane component	524	0.0006	0.0122		LION:0080979	high lateral diffusion	61	1.2e-08	2.44e-07		LION:0012010	membrane component	524	2.9e-12	5.91e-11
LION:0000059	diacylglycerophosphoglycerols [GP0401]	31	0.00109	0.0197		LION:0000466	positive intrinsic curvature	74	1.1e-06	1.99e-05		LION:0080980	very high lateral diffusion	56	1e-11	1.81e-10
LION:0012009	lipid-mediated signalling	84	0.00157	0.0256		LION:0000042	monoacylglycerophosphoethanolamines [GP0205]	16	1.6e-06	2.61e-05		LION:0000599	lysoglycerophospholipids	37	1.6e-11	2.61e-10
LION:0000465	neutral intrinsic curvature	184	0.00337	0.0499		LION:0000465	neutral intrinsic curvature	184	3e-06	4.45e-05		LION:0001735	very low transition temperature	50	2.3e-11	3.41e-10
LION:0000095	headgroup with positive charge / zwitter-ion	386	0.00393	0.0534		LION:0080969	low bilayer thickness	58	4.2e-06	5.7e-05		LION:0080968	very low bilayer thickness	40	4.9e-11	6.66e-10
LION:0000030	diacylglycerophosphocholines [GP0101]	90	0.00969	0.121		LION:0080982	above average lateral diffusion	112	6.8e-06	8.53e-05		LION:0080979	high lateral diffusion	61	8.5e-11	1.07e-09
LION:0143667	TG(47:0)	3	0.0111	0.129		LION:0001736	low transition temperature	72	8.6e-06	0.0001		LION:0000465	neutral intrinsic curvature	184	3.4e-10	3.96e-09
LION:0001741	below average transition temperature	122	0.0152	0.158		LION:0000034	monoacylglycerophosphocholines [GP0105]	21	1.3e-05	0.000141		LION:0000466	positive intrinsic curvature	74	9.3e-10	1.01e-08
LION:0080969	low bilayer thickness	58	0.0155	0.158		LION:0000011	glycerophosphoethanolamines [GP02]	170	3.1e-05	0.000316		LION:0002976	fatty acid with more than 3 double bonds	228	2e-09	2.04e-08
LION:0080973	below average bilayer thickness	96	0.0181	0.173		LION:0001737	average transition temperature	60	8.1e-05	0.000777		LION:0000030	diacylglycerophosphocholines [GP0101]	90	6.9e-09	6.62e-08
LION:0080982	above average lateral diffusion	112	0.0404	0.338		LION:0000035	monoalkylglycerophosphocholines [GP0106]	5	9.3e-05	0.000842		LION:0000034	monoacylglycerophosphocholines [GP0105]	21	1.1e-07	9.96e-07
LION:0002938	C24:0	13	0.0408	0.338		LION:0012081	mitochondrion	201	0.00021	0.0018		LION:0000059	diacylglycerophosphoglycerols [GP0401]	31	6.2e-07	5.13e-06
LION:0002956	fatty acid with 17 carbons	10	0.0415	0.338		LION:0001741	below average transition temperature	122	0.00024	0.00193		LION:0000093	headgroup with negative charge	122	6.3e-07	5.13e-06
LION:0000093	headgroup with negative charge	122	0.0491	0.381		LION:0000001	fatty acids [FA]	16	0.00026	0.00193		LION:0002977	fatty acid with 3-5 double bonds	179	3.2e-06	2.48e-05
LION:0002927	C20:2	7	0.0525	0.389		LION:0001742	fatty acids and conjugates [FA01]	16	0.00026	0.00193		LION:0002929	C20:4	88	8e-06	5.93e-05
LION:0000751	TG(50:1)	3	0.0557	0.395		LION:0001734	contains vinyl ether bond (plasmalogen)	100	0.00034	0.00241		LION:0002967	polyunsaturated fatty acid	295	1.1e-05	7.8e-05
LION:0143684	TG(51:1)	4	0.0617	0.396		LION:0080973	below average bilayer thickness	96	0.00059	0.00401		LION:0000042	monoacylglycerophosphoethanolamines [GP0205]	16	2.5e-05	0.00017
LION:0001735	very low transition temperature	50	0.0623	0.396		LION:0002956	fatty acid with 17 carbons	10	0.00064	0.00417		LION:0002972	fatty acid with 4 double bonds	106	3.1e-05	0.000202
LION:0002963	fatty acid with 24 carbons	21	0.0632	0.396		LION:0002951	fatty acid with more than 24 carbons	16	0.00069	0.00433		LION:0000035	monoalkylglycerophosphocholines [GP0106]	5	8.1e-05	0.000508
LION:0080977	low lateral diffusion	48	0.066	0.399		LION:0002965	fatty acid with 26 carbons	15	0.00123	0.00743		LION:0002974	fatty acid with 6 double bonds	58	9.3e-05	0.000561
LION:0001736	low transition temperature	72	0.0758	0.441		LION:0022234	C17:1	6	0.00256	0.0149		LION:0002937	C22:6	55	0.00013	0.000757
LION:0080979	high lateral diffusion	61	0.0805	0.452		LION:0080978	average lateral diffusion	46	0.00364	0.0205		LION:0080970	average bilayer thickness	55	0.00019	0.00107
LION:0022231	C17:0	3	0.0917	0.498		LION:0012009	lipid-mediated signalling	84	0.00407	0.0215		LION:0000095	headgroup with positive charge / zwitter-ion	386	0.0002	0.00109
LION:0000032	1-(1z-alkenyl),2-acylglycerophosphocholines [GP0103]	32	0.0999	0.523		LION:0000464	negative intrinsic curvature	199	0.00408	0.0215		LION:0080978	average lateral diffusion	46	0.00054	0.00284
LION:0022234	C17:1	6	0.108	0.523		LION:0000084	ceramide phosphocholines (sphingomyelins) [SP0301]	51	0.00443	0.0226		LION:0012080	endoplasmic reticulum (ER)	393	0.00078	0.00397
LION:0080981	below average lateral diffusion	78	0.108	0.523		LION:0000040	1-(1z-alkenyl),2-acylglycerophosphoethanolamines [GP0203]	68	0.00525	0.0259		LION:0001737	average transition temperature	60	0.00174	0.00859
LION:0001737	average transition temperature	60	0.109	0.523		LION:0000031	1-alkyl,2-acylglycerophosphocholines [GP0102]	17	0.00562	0.0269		LION:0000053	diacylglycerophosphoserines [GP0301]	45	0.00215	0.0103
LION:0080978	average lateral diffusion	46	0.112	0.523		LION:0002929	C20:4	88	0.00728	0.0339		LION:0000047	diacylglycerophosphoinositols [GP0601]	30	0.0063	0.0293
LION:0022242	C19:1	5	0.124	0.561		LION:0002963	fatty acid with 24 carbons	21	0.0107	0.0484		LION:0002930	C20:5	24	0.0444	0.201
LION:0000367	PS(34:1)	3	0.132	0.581		LION:0002931	C22:0	16	0.0157	0.0693		LION:0002956	fatty acid with 17 carbons	10	0.0484	0.211
LION:0000738	TG(46:2)	3	0.15	0.643		LION:0000038	diacylglycerophosphoethanolamines [GP0201]	66	0.019	0.0813		LION:0002973	fatty acid with 5 double bonds	65	0.0492	0.211
LION:0080970	average bilayer thickness	55	0.171	0.705		LION:0022231	C17:0	3	0.0306	0.128		LION:0000367	PS(34:1)	3	0.0577	0.239
LION:0002979	C26:0	7	0.176	0.705		LION:0002972	fatty acid with 4 double bonds	106	0.0345	0.141		LION:0002949	fatty acid with 19-21 carbons	190	0.0588	0.239
LION:0000031	1-alkyl,2-acylglycerophosphocholines [GP0102]	17	0.178	0.705		LION:0000032	1-(1z-alkenyl),2-acylglycerophosphocholines [GP0103]	32	0.036	0.143		LION:0002959	fatty acid with 20 carbons	184	0.063	0.251
LION:0080972	very high bilayer thickness	42	0.182	0.705		LION:0080970	average bilayer thickness	55	0.0441	0.171		LION:0012009	lipid-mediated signalling	84	0.0694	0.269
LION:0022229	C15:0	3	0.194	0.737		LION:0001738	high transition temperature	55	0.0461	0.175		LION:0022234	C17:1	6	0.0834	0.315
LION:0012080	endoplasmic reticulum (ER)	393	0.248	0.917		LION:0002981	C26:1	5	0.0484	0.179		LION:0000518	PI(34:2)	3	0.085	0.315
LION:0000495	PI(40:5)	3	0.264	0.94		LION:0002938	C24:0	13	0.0582	0.211		LION:0000508	PS(40:5)	3	0.118	0.428
LION:0000084	ceramide phosphocholines (sphingomyelins) [SP0301]	51	0.265	0.94		LION:0022242	C19:1	5	0.0691	0.245		LION:0022231	C17:0	3	0.132	0.467
LION:0002974	fatty acid with 6 double bonds	58	0.276	0.956		LION:0001740	above average transition temperature	96	0.0852	0.292		LION:0002924	C18:3	5	0.136	0.471
LION:0080976	very low lateral diffusion	32	0.283	0.956		LION:0002939	C24:1	8	0.0861	0.292		LION:0000084	ceramide phosphocholines (sphingomyelins) [SP0301]	51	0.19	0.644
LION:0002926	C20:1	25	0.289	0.956		LION:0002986	C26:6	3	0.0917	0.305		LION:0002954	fatty acid with 15 carbons	4	0.195	0.648
LION:0000047	diacylglycerophosphoinositols [GP0601]	30	0.304	0.956		LION:0015974	PE(P-38:6)	3	0.1	0.326		LION:0000031	1-alkyl,2-acylglycerophosphocholines [GP0102]	17	0.22	0.718
LION:0000790	TG(56:7)	3	0.304	0.956		LION:0002979	C26:0	7	0.115	0.362		LION:0002945	fatty acid with more than 18 carbons	350	0.225	0.718
LION:0080980	very high lateral diffusion	56	0.309	0.956		LION:0000059	diacylglycerophosphoglycerols [GP0401]	31	0.115	0.362		LION:0000790	TG(56:7)	3	0.231	0.725
LION:0002937	C22:6	55	0.311	0.956		LION:0022229	C15:0	3	0.147	0.452		LION:0000777	TG(54:6)	6	0.24	0.739
LION:0000647	DG(36:2)	3	0.34	1		LION:0000004	sphingolipids [SP]	92	0.165	0.499		LION:0000307	PI(38:4)	3	0.271	0.817
LION:0002954	fatty acid with 15 carbons	4	0.363	1		LION:0000467	contains ether-bond	35	0.18	0.515		LION:0000001	fatty acids [FA]	16	0.297	0.865
LION:0080968	very low bilayer thickness	40	0.377	1		LION:0001739	very high transition temperature	41	0.18	0.515		LION:0001742	fatty acids and conjugates [FA01]	16	0.297	0.865
LION:0000773	TG(54:2)	5	0.385	1		LION:0002949	fatty acid with 19-21 carbons	190	0.18	0.515		LION:0000607	diacylglycerols [GL0201]	19	0.357	1
LION:0001740	above average transition temperature	96	0.392	1		LION:0002945	fatty acid with more than 18 carbons	350	0.273	0.766		LION:0002923	C18:2	52	0.393	1
LION:0143685	TG(51:2)	3	0.402	1		LION:0000367	PS(34:1)	3	0.288	0.788		LION:0002936	C22:5	41	0.401	1
LION:0000377	PS(40:4)	3	0.421	1		LION:0002935	C22:4	22	0.294	0.788		LION:0000732	TG(44:0)	3	0.402	1
LION:0000001	fatty acids [FA]	16	0.422	1		LION:0012305	d20:0	6	0.295	0.788		LION:0015974	PE(P-38:6)	3	0.413	1
LION:0001742	fatty acids and conjugates [FA01]	16	0.422	1		LION:0002959	fatty acid with 20 carbons	184	0.305	0.803		LION:0000377	PS(40:4)	3	0.421	1
LION:0000777	TG(54:6)	6	0.451	1		LION:0002923	C18:2	52	0.317	0.82		LION:0002963	fatty acid with 24 carbons	21	0.423	1
LION:0002935	C22:4	22	0.458	1		LION:0080974	above average bilayer thickness	80	0.328	0.821		LION:0000774	TG(54:3)	5	0.424	1
LION:0143675	TG(49:2)	4	0.473	1		LION:0016010	PE(P-40:5)	3	0.333	0.821		LION:0000778	TG(54:7)	3	0.44	1
LION:0002951	fatty acid with more than 24 carbons	16	0.492	1		LION:0001735	very low transition temperature	50	0.337	0.821		LION:0022229	C15:0	3	0.443	1
LION:0000053	diacylglycerophosphoserines [GP0301]	45	0.505	1		LION:0016011	PE(P-40:6)	3	0.338	0.821		LION:0002900	C16:1	51	0.445	1
LION:0012692	PI(32:1)	3	0.518	1		LION:0015929	PE(P-34:1)	3	0.365	0.872		LION:0143667	TG(47:0)	3	0.457	1
LION:0143669	TG(47:2)	3	0.521	1		LION:0002928	C20:3	6	0.374	0.872		LION:0143675	TG(49:2)	4	0.46	1
LION:0015929	PE(P-34:1)	3	0.527	1		LION:0015967	PE(P-38:4)	6	0.374	0.872		LION:0002979	C26:0	7	0.469	1
LION:0015939	PE(P-36:3)	3	0.527	1		LION:0080980	very high lateral diffusion	56	0.381	0.875		LION:0012081	mitochondrion	201	0.494	1
LION:0143674	TG(49:1)	3	0.538	1		LION:0002926	C20:1	25	0.392	0.887		LION:0000763	TG(52:4)	5	0.495	1
LION:0015967	PE(P-38:4)	6	0.542	1		LION:0002971	fatty acid with 3 double bonds	21	0.4	0.891		LION:0002928	C20:3	6	0.5	1
LION:0001734	contains vinyl ether bond (plasmalogen)	100	0.544	1		LION:0015939	PE(P-36:3)	3	0.405	0.891		LION:0015967	PE(P-38:4)	6	0.5	1
LION:0002965	fatty acid with 26 carbons	15	0.573	1		LION:0000462	C14:1	4	0.441	0.945		LION:0000495	PI(40:5)	3	0.506	1
LION:0000518	PI(34:2)	3	0.574	1		LION:0015969	PE(P-38:5)	3	0.446	0.945		LION:0002938	C24:0	13	0.516	1
LION:0080974	above average bilayer thickness	80	0.581	1		LION:0002954	fatty acid with 15 carbons	4	0.452	0.945		LION:0012692	PI(32:1)	3	0.533	1
LION:0080948	d18:0 (dihydrosphingosine)	10	0.581	1		LION:0080972	very high bilayer thickness	42	0.452	0.945		LION:0143674	TG(49:1)	3	0.55	1
LION:0001739	very high transition temperature	41	0.59	1		LION:0000647	DG(36:2)	3	0.46	0.949		LION:0002927	C20:2	7	0.552	1
LION:0002986	C26:6	3	0.604	1		LION:0015937	PE(P-36:1)	4	0.493	1		LION:0002955	fatty acid with 16 carbons	184	0.56	1
LION:0001738	high transition temperature	55	0.604	1		LION:0002970	fatty acid with 2 double bonds	74	0.521	1		LION:0002947	fatty acid with 13-15 carbons	45	0.573	1
LION:0002939	C24:1	8	0.616	1		LION:0080977	low lateral diffusion	48	0.557	1		LION:0002935	C22:4	22	0.58	1
LION:0012081	mitochondrion	201	0.636	1		LION:0002927	C20:2	7	0.558	1		LION:0002882	C16:0	153	0.589	1
LION:0000607	diacylglycerols [GL0201]	19	0.646	1		LION:0015938	PE(P-36:2)	5	0.569	1		LION:0002986	C26:6	3	0.592	1
LION:0012305	d20:0	6	0.656	1		LION:0002950	fatty acid with 22-24 carbons	185	0.597	1		LION:0012305	d20:0	6	0.609	1
LION:0002930	C20:5	24	0.674	1		LION:0002934	C22:3	10	0.615	1		LION:0015969	PE(P-38:5)	3	0.61	1
LION:0000752	TG(50:2)	5	0.715	1		LION:0015930	PE(P-34:2)	3	0.619	1		LION:0002961	fatty acid with 22 carbons	165	0.633	1
LION:0000732	TG(44:0)	3	0.72	1		LION:0080971	high bilayer thickness	40	0.625	1		LION:0000462	C14:1	4	0.638	1
LION:0002934	C22:3	10	0.727	1		LION:0080981	below average lateral diffusion	78	0.63	1		LION:0012082	plasma membrane	124	0.67	1
LION:0000040	1-(1z-alkenyl),2-acylglycerophosphoethanolamines [GP0203]	68	0.731	1		LION:0002977	fatty acid with 3-5 double bonds	179	0.665	1		LION:0002931	C22:0	16	0.681	1
LION:0000508	PS(40:5)	3	0.745	1		LION:0000093	headgroup with negative charge	122	0.702	1		LION:0000773	TG(54:2)	5	0.681	1
LION:0015937	PE(P-36:1)	4	0.756	1		LION:0080968	very low bilayer thickness	40	0.706	1		LION:0022242	C19:1	5	0.691	1
LION:0002932	C22:1	15	0.765	1		LION:0000607	diacylglycerols [GL0201]	19	0.708	1		LION:0002971	fatty acid with 3 double bonds	21	0.699	1
LION:0000778	TG(54:7)	3	0.771	1		LION:0000039	1-alkyl,2-acylglycerophosphoethanolamines [GP0202]	18	0.721	1		LION:0002953	fatty acid with 14 carbons	41	0.707	1
LION:0002966	fatty acid with less than 2 double bonds	458	0.778	1		LION:0000453	simple glc series [SP0501]	13	0.727	1		LION:0000647	DG(36:2)	3	0.708	1
LION:0002968	saturated fatty acid	319	0.79	1		LION:0015956	PE(P-38:2)	3	0.743	1		LION:0000032	1-(1z-alkenyl),2-acylglycerophosphocholines [GP0103]	32	0.718	1
LION:0002925	C20:0	47	0.82	1		LION:0012216	d18:2	8	0.753	1		LION:0000002	glycerolipids [GL]	153	0.721	1
LION:0015956	PE(P-38:2)	3	0.824	1		LION:0080976	very low lateral diffusion	32	0.757	1		LION:0002939	C24:1	8	0.725	1
LION:0000462	C14:1	4	0.83	1		LION:0143684	TG(51:1)	4	0.778	1		LION:0002926	C20:1	25	0.732	1
LION:0002929	C20:4	88	0.84	1		LION:0012082	plasma membrane	124	0.785	1		LION:0002950	fatty acid with 22-24 carbons	185	0.736	1
LION:0000622	triacylglycerols [GL0301]	134	0.846	1		LION:0000729	TG(42:1)	5	0.788	1		LION:0080977	low lateral diffusion	48	0.742	1
LION:0012011	lipid storage	134	0.846	1		LION:0012017	hexosylceramides	12	0.795	1		LION:0000752	TG(50:2)	5	0.743	1
LION:0012084	lipid droplet	134	0.846	1		LION:0000518	PI(34:2)	3	0.8	1		LION:0000094	headgroup with neutral charge	166	0.784	1
LION:0012082	plasma membrane	124	0.852	1		LION:0016009	PE(P-40:4)	3	0.806	1		LION:0000259	C14:0	37	0.814	1
LION:0080947	d18:1 (sphingosine)	16	0.853	1		LION:0080948	d18:0 (dihydrosphingosine)	10	0.813	1		LION:0015929	PE(P-34:1)	3	0.826	1
LION:0002969	monounsaturated fatty acid	250	0.859	1		LION:0143674	TG(49:1)	3	0.813	1		LION:0002970	fatty acid with 2 double bonds	74	0.834	1
LION:0000094	headgroup with neutral charge	166	0.866	1		LION:0002921	C18:0	73	0.821	1		LION:0002922	C18:1	157	0.864	1
LION:0015930	PE(P-34:2)	3	0.872	1		LION:0000370	PS(36:2)	3	0.824	1		LION:0143684	TG(51:1)	4	0.874	1
LION:0002931	C22:0	16	0.872	1		LION:0012441	N-acylsphingosines (ceramides) [SP0201]	28	0.828	1		LION:0002969	monounsaturated fatty acid	250	0.889	1
LION:0002928	C20:3	6	0.874	1		LION:0002925	C20:0	47	0.833	1		LION:0000038	diacylglycerophosphoethanolamines [GP0201]	66	0.89	1
LION:0000002	glycerolipids [GL]	153	0.885	1		LION:0002969	monounsaturated fatty acid	250	0.85	1		LION:0000453	simple glc series [SP0501]	13	0.892	1
LION:0002972	fatty acid with 4 double bonds	106	0.893	1		LION:0143675	TG(49:2)	4	0.855	1		LION:0016010	PE(P-40:5)	3	0.893	1
LION:0000467	contains ether-bond	35	0.9	1		LION:0002932	C22:1	15	0.859	1		LION:0002966	fatty acid with less than 2 double bonds	458	0.893	1
LION:0002976	fatty acid with more than 3 double bonds	228	0.905	1		LION:0002976	fatty acid with more than 3 double bonds	228	0.868	1		LION:0002951	fatty acid with more than 24 carbons	16	0.894	1
LION:0016009	PE(P-40:4)	3	0.91	1		LION:0000254	C12:0	19	0.869	1		LION:0012017	hexosylceramides	12	0.9	1
LION:0002971	fatty acid with 3 double bonds	21	0.911	1		LION:0000732	TG(44:0)	3	0.874	1		LION:0002965	fatty acid with 26 carbons	15	0.901	1
LION:0016011	PE(P-40:6)	3	0.912	1		LION:0002924	C18:3	5	0.876	1		LION:0002948	fatty acid with 16-18 carbons	377	0.905	1
LION:0002924	C18:3	5	0.915	1		LION:0000377	PS(40:4)	3	0.887	1		LION:0000370	PS(36:2)	3	0.906	1
LION:0002949	fatty acid with 19-21 carbons	190	0.922	1		LION:0002961	fatty acid with 22 carbons	165	0.899	1		LION:0015939	PE(P-36:3)	3	0.915	1
LION:0015974	PE(P-38:6)	3	0.923	1		LION:0002957	fatty acid with 18 carbons	261	0.914	1		LION:0080948	d18:0 (dihydrosphingosine)	10	0.917	1
LION:0000763	TG(52:4)	5	0.927	1		LION:0000738	TG(46:2)	3	0.927	1		LION:0000100	fatty acid with 18 carbons or less	395	0.927	1
LION:0002922	C18:1	157	0.927	1		LION:0000053	diacylglycerophosphoserines [GP0301]	45	0.932	1		LION:0000622	triacylglycerols [GL0301]	134	0.928	1
LION:0000774	TG(54:3)	5	0.942	1		LION:0000751	TG(50:1)	3	0.935	1		LION:0012011	lipid storage	134	0.928	1
LION:0000011	glycerophosphoethanolamines [GP02]	170	0.945	1		LION:0002974	fatty acid with 6 double bonds	58	0.936	1		LION:0012084	lipid droplet	134	0.928	1
LION:0002882	C16:0	153	0.95	1		LION:0002937	C22:6	55	0.94	1		LION:0002925	C20:0	47	0.929	1
LION:0080971	high bilayer thickness	40	0.954	1		LION:0002966	fatty acid with less than 2 double bonds	458	0.961	1		LION:0000744	TG(48:2)	4	0.931	1
LION:0002945	fatty acid with more than 18 carbons	350	0.955	1		LION:0002948	fatty acid with 16-18 carbons	377	0.961	1		LION:0000729	TG(42:1)	5	0.94	1
LION:0002981	C26:1	5	0.962	1		LION:0000100	fatty acid with 18 carbons or less	395	0.965	1		LION:0016011	PE(P-40:6)	3	0.947	1
LION:0002921	C18:0	73	0.962	1		LION:0002973	fatty acid with 5 double bonds	65	0.965	1		LION:0002981	C26:1	5	0.95	1
LION:0000254	C12:0	19	0.965	1		LION:0002922	C18:1	157	0.971	1		LION:0080976	very low lateral diffusion	32	0.952	1
LION:0015938	PE(P-36:2)	5	0.97	1		LION:0000774	TG(54:3)	5	0.971	1		LION:0143685	TG(51:2)	3	0.957	1
LION:0002959	fatty acid with 20 carbons	184	0.973	1		LION:0000508	PS(40:5)	3	0.971	1		LION:0002968	saturated fatty acid	319	0.966	1
LION:0015969	PE(P-38:5)	3	0.974	1		LION:0000790	TG(56:7)	3	0.972	1		LION:0002957	fatty acid with 18 carbons	261	0.967	1
LION:0002950	fatty acid with 22-24 carbons	185	0.975	1		LION:0000047	diacylglycerophosphoinositols [GP0601]	30	0.975	1		LION:0000004	sphingolipids [SP]	92	0.97	1
LION:0002961	fatty acid with 22 carbons	165	0.978	1		LION:0000773	TG(54:2)	5	0.978	1		LION:0080981	below average lateral diffusion	78	0.972	1
LION:0000453	simple glc series [SP0501]	13	0.979	1		LION:0002936	C22:5	41	0.979	1		LION:0000254	C12:0	19	0.975	1
LION:0002900	C16:1	51	0.979	1		LION:0143669	TG(47:2)	3	0.981	1		LION:0001739	very high transition temperature	41	0.975	1
LION:0012017	hexosylceramides	12	0.98	1		LION:0002933	C22:2	15	0.985	1		LION:0002934	C22:3	10	0.978	1
LION:0002936	C22:5	41	0.986	1		LION:0002930	C20:5	24	0.986	1		LION:0080971	high bilayer thickness	40	0.981	1
LION:0016010	PE(P-40:5)	3	0.987	1		LION:0000778	TG(54:7)	3	0.986	1		LION:0001734	contains vinyl ether bond (plasmalogen)	100	0.983	1
LION:0002977	fatty acid with 3-5 double bonds	179	0.988	1		LION:0143667	TG(47:0)	3	0.988	1		LION:0002921	C18:0	73	0.988	1
LION:0000370	PS(36:2)	3	0.989	1		LION:0080947	d18:1 (sphingosine)	16	0.989	1		LION:0000040	1-(1z-alkenyl),2-acylglycerophosphoethanolamines [GP0203]	68	0.989	1
LION:0000744	TG(48:2)	4	0.993	1		LION:0000495	PI(40:5)	3	0.989	1		LION:0012216	d18:2	8	0.989	1
LION:0002947	fatty acid with 13-15 carbons	45	0.993	1		LION:0002968	saturated fatty acid	319	0.994	1		LION:0000751	TG(50:1)	3	0.99	1
LION:0002953	fatty acid with 14 carbons	41	0.994	1		LION:0012692	PI(32:1)	3	0.995	1		LION:0015930	PE(P-34:2)	3	0.991	1
LION:0000259	C14:0	37	0.994	1		LION:0000307	PI(38:4)	3	0.996	1		LION:0015956	PE(P-38:2)	3	0.995	1
LION:0002957	fatty acid with 18 carbons	261	0.995	1		LION:0000744	TG(48:2)	4	0.996	1		LION:0143669	TG(47:2)	3	0.998	1
LION:0002955	fatty acid with 16 carbons	184	0.996	1		LION:0000777	TG(54:6)	6	0.996	1		LION:0015937	PE(P-36:1)	4	0.998	1
LION:0012216	d18:2	8	0.997	1		LION:0000752	TG(50:2)	5	0.998	1		LION:0015938	PE(P-36:2)	5	0.999	1
LION:0000038	diacylglycerophosphoethanolamines [GP0201]	66	0.997	1		LION:0002947	fatty acid with 13-15 carbons	45	0.998	1		LION:0001740	above average transition temperature	96	0.999	1
LION:0002973	fatty acid with 5 double bonds	65	0.997	1		LION:0002953	fatty acid with 14 carbons	41	0.998	1		LION:0000738	TG(46:2)	3	0.999	1
LION:0002948	fatty acid with 16-18 carbons	377	0.998	1		LION:0000259	C14:0	37	0.999	1		LION:0080974	above average bilayer thickness	80	0.999	1
LION:0000100	fatty acid with 18 carbons or less	395	0.998	1		LION:0002900	C16:1	51	0.999	1		LION:0012441	N-acylsphingosines (ceramides) [SP0201]	28	0.999	1
LION:0002967	polyunsaturated fatty acid	295	0.998	1		LION:0143685	TG(51:2)	3	0.999	1		LION:0080947	d18:1 (sphingosine)	16	0.999	1
LION:0002923	C18:2	52	0.998	1		LION:0000002	glycerolipids [GL]	153	1	1		LION:0016009	PE(P-40:4)	3	1	1
LION:0002933	C22:2	15	0.998	1		LION:0000094	headgroup with neutral charge	166	1	1		LION:0002932	C22:1	15	1	1
LION:0002970	fatty acid with 2 double bonds	74	0.999	1		LION:0000622	triacylglycerols [GL0301]	134	1	1		LION:0001738	high transition temperature	55	1	1
LION:0000729	TG(42:1)	5	0.999	1		LION:0000763	TG(52:4)	5	1	1		LION:0080972	very high bilayer thickness	42	1	1
LION:0000004	sphingolipids [SP]	92	1	1		LION:0002882	C16:0	153	1	1		LION:0002933	C22:2	15	1	1
LION:0000039	1-alkyl,2-acylglycerophosphoethanolamines [GP0202]	18	1	1		LION:0002955	fatty acid with 16 carbons	184	1	1		LION:0000011	glycerophosphoethanolamines [GP02]	170	1	1
LION:0000307	PI(38:4)	3	1	1		LION:0002967	polyunsaturated fatty acid	295	1	1		LION:0000039	1-alkyl,2-acylglycerophosphoethanolamines [GP0202]	18	1	1
LION:0000464	negative intrinsic curvature	199	1	1		LION:0012011	lipid storage	134	1	1		LION:0000464	negative intrinsic curvature	199	1	1
LION:0012441	N-acylsphingosines (ceramides) [SP0201]	28	1	1		LION:0012084	lipid droplet	134	1	1		LION:0000467	contains ether-bond	35	1	1

## Sheet: CSF
10-month old Tg vs Cn						12-month old Tg vs Cn						14-month old Tg vs Cn
Term ID	Discription	Annotated	p-value	FDR q-value		Term ID	Discription	Annotated	p-value	FDR q-value		Term ID	Discription	Annotated	p-value	FDR q-value
LION:0000095	headgroup with positive charge / zwitter-ion	158	1e-30	3.13e-29		LION:0000095	headgroup with positive charge / zwitter-ion	158	1e-30	3.13e-29		LION:0000095	headgroup with positive charge / zwitter-ion	158	1e-30	2.5e-29
LION:0012010	membrane component	175	1e-30	3.13e-29		LION:0012010	membrane component	175	1e-30	3.13e-29		LION:0012010	membrane component	175	1e-30	2.5e-29
LION:0000003	glycerophospholipids [GP]	144	1e-30	3.13e-29		LION:0000003	glycerophospholipids [GP]	144	1e-30	3.13e-29		LION:0000003	glycerophospholipids [GP]	144	1e-30	2.5e-29
LION:0012080	endoplasmic reticulum (ER)	146	1e-30	3.13e-29		LION:0012080	endoplasmic reticulum (ER)	146	1e-30	3.13e-29		LION:0012080	endoplasmic reticulum (ER)	146	1e-30	2.5e-29
LION:0000010	glycerophosphocholines [GP01]	108	1.2e-28	3e-27		LION:0000010	glycerophosphocholines [GP01]	108	6.8e-28	1.7e-26		LION:0000010	glycerophosphocholines [GP01]	108	1e-30	2.5e-29
LION:0000465	neutral intrinsic curvature	95	2.4e-26	5e-25		LION:0000465	neutral intrinsic curvature	95	2.8e-24	5.83e-23		LION:0000465	neutral intrinsic curvature	95	1.7e-28	3.54e-27
LION:0000030	diacylglycerophosphocholines [GP0101]	53	7.4e-17	1.32e-15		LION:0000030	diacylglycerophosphocholines [GP0101]	53	2.6e-16	4.64e-15		LION:0000030	diacylglycerophosphocholines [GP0101]	53	2.5e-19	4.46e-18
LION:0001740	above average transition temperature	33	9.5e-11	1.48e-09		LION:0001740	above average transition temperature	33	9.7e-10	1.52e-08		LION:0001740	above average transition temperature	33	1.6e-10	2.5e-09
LION:0002976	fatty acid with more than 3 double bonds	72	6.7e-10	9.31e-09		LION:0002976	fatty acid with more than 3 double bonds	72	3e-09	4.17e-08		LION:0002976	fatty acid with more than 3 double bonds	72	2.5e-10	3.47e-09
LION:0002950	fatty acid with 22-24 carbons	56	2.3e-09	2.87e-08		LION:0001741	below average transition temperature	31	5e-08	5.52e-07		LION:0002950	fatty acid with 22-24 carbons	56	3.7e-10	4.63e-09
LION:0080982	above average lateral diffusion	30	3.8e-09	4.32e-08		LION:0080974	above average bilayer thickness	26	5.2e-08	5.52e-07		LION:0002945	fatty acid with more than 18 carbons	111	4.4e-10	5e-09
LION:0002945	fatty acid with more than 18 carbons	111	5.2e-09	5.42e-08		LION:0000084	ceramide phosphocholines (sphingomyelins) [SP0301]	20	5.3e-08	5.52e-07		LION:0080982	above average lateral diffusion	30	1.2e-09	1.25e-08
LION:0000084	ceramide phosphocholines (sphingomyelins) [SP0301]	20	9.8e-09	9.42e-08		LION:0002945	fatty acid with more than 18 carbons	111	6.7e-08	6.44e-07		LION:0001737	average transition temperature	23	2.3e-09	2.21e-08
LION:0002961	fatty acid with 22 carbons	48	1.3e-08	1.16e-07		LION:0000004	sphingolipids [SP]	29	9.1e-08	7.75e-07		LION:0002961	fatty acid with 22 carbons	48	1.1e-08	9.82e-08
LION:0000004	sphingolipids [SP]	29	2.2e-08	1.83e-07		LION:0001737	average transition temperature	23	9.3e-08	7.75e-07		LION:0080973	below average bilayer thickness	25	2.4e-08	2e-07
LION:0080974	above average bilayer thickness	26	7e-08	5.47e-07		LION:0080982	above average lateral diffusion	30	1.3e-07	1.02e-06		LION:0080974	above average bilayer thickness	26	4.8e-08	3.75e-07
LION:0001734	contains vinyl ether bond (plasmalogen)	25	8.8e-08	6.47e-07		LION:0002950	fatty acid with 22-24 carbons	56	1.7e-07	1.25e-06		LION:0000084	ceramide phosphocholines (sphingomyelins) [SP0301]	20	8.3e-08	6.1e-07
LION:0001737	average transition temperature	23	1.1e-07	7.64e-07		LION:0002961	fatty acid with 22 carbons	48	4.4e-07	3.06e-06		LION:0001741	below average transition temperature	31	1.4e-07	9.72e-07
LION:0080973	below average bilayer thickness	25	1.3e-07	8.55e-07		LION:0080981	below average lateral diffusion	21	1.6e-06	1.05e-05		LION:0001738	high transition temperature	24	2.3e-07	1.51e-06
LION:0001738	high transition temperature	24	1.6e-07	1e-06		LION:0080973	below average bilayer thickness	25	1.7e-06	1.06e-05		LION:0001734	contains vinyl ether bond (plasmalogen)	25	3.1e-07	1.94e-06
LION:0001741	below average transition temperature	31	1.7e-07	1.01e-06		LION:0001736	low transition temperature	23	1.8e-06	1.07e-05		LION:0000004	sphingolipids [SP]	29	4.1e-07	2.44e-06
LION:0012082	plasma membrane	28	3.3e-07	1.88e-06		LION:0001738	high transition temperature	24	2e-06	1.14e-05		LION:0002967	polyunsaturated fatty acid	100	1.4e-06	7.61e-06
LION:0002977	fatty acid with 3-5 double bonds	59	2.1e-06	1.14e-05		LION:0000031	1-alkyl,2-acylglycerophosphocholines [GP0102]	24	3.1e-06	1.68e-05		LION:0002977	fatty acid with 3-5 double bonds	59	1.4e-06	7.61e-06
LION:0080981	below average lateral diffusion	21	3.2e-06	1.67e-05		LION:0002977	fatty acid with 3-5 double bonds	59	3.5e-06	1.82e-05		LION:0080981	below average lateral diffusion	21	2.4e-06	1.25e-05
LION:0080979	high lateral diffusion	19	4.2e-06	2.1e-05		LION:0080972	very high bilayer thickness	10	3.7e-06	1.85e-05		LION:0001736	low transition temperature	23	3.4e-06	1.63e-05
LION:0001736	low transition temperature	23	4.6e-06	2.18e-05		LION:0002967	polyunsaturated fatty acid	100	5.6e-06	2.69e-05		LION:0000031	1-alkyl,2-acylglycerophosphocholines [GP0102]	24	3.4e-06	1.63e-05
LION:0002967	polyunsaturated fatty acid	100	4.7e-06	2.18e-05		LION:0001734	contains vinyl ether bond (plasmalogen)	25	8.4e-06	3.89e-05		LION:0080979	high lateral diffusion	19	3.7e-06	1.71e-05
LION:0000032	1-(1z-alkenyl),2-acylglycerophosphocholines [GP0103]	15	1.9e-05	8.48e-05		LION:0012082	plasma membrane	28	1.4e-05	6.25e-05		LION:0000011	glycerophosphoethanolamines [GP02]	30	6.3e-06	2.72e-05
LION:0080969	low bilayer thickness	17	2.7e-05	0.000116		LION:0080978	average lateral diffusion	19	1.6e-05	6.9e-05		LION:0012081	mitochondrion	30	6.3e-06	2.72e-05
LION:0000031	1-alkyl,2-acylglycerophosphocholines [GP0102]	24	6e-05	0.00025		LION:0002972	fatty acid with 4 double bonds	41	4.1e-05	0.000171		LION:0080969	low bilayer thickness	17	8.9e-06	3.71e-05
LION:0000011	glycerophosphoethanolamines [GP02]	30	7e-05	0.000273		LION:0080971	high bilayer thickness	16	4.6e-05	0.000185		LION:0000032	1-(1z-alkenyl),2-acylglycerophosphocholines [GP0103]	15	3.4e-05	0.000137
LION:0012081	mitochondrion	30	7e-05	0.000273		LION:0002929	C20:4	38	5.1e-05	0.000199		LION:0012082	plasma membrane	28	3.6e-05	0.000141
LION:0080972	very high bilayer thickness	10	8.9e-05	0.000337		LION:0000011	glycerophosphoethanolamines [GP02]	30	5.4e-05	0.000199		LION:0080980	very high lateral diffusion	14	5e-05	0.000189
LION:0001739	very high transition temperature	9	9.4e-05	0.000346		LION:0012081	mitochondrion	30	5.4e-05	0.000199		LION:0080972	very high bilayer thickness	10	8.2e-05	0.0003
LION:0080971	high bilayer thickness	16	0.0001	0.000357		LION:0080979	high lateral diffusion	19	6.4e-05	0.000229		LION:0002937	C22:6	14	8.4e-05	0.0003
LION:0080977	low lateral diffusion	13	0.00012	0.000405		LION:0000032	1-(1z-alkenyl),2-acylglycerophosphocholines [GP0103]	15	0.00011	0.000382		LION:0080978	average lateral diffusion	19	9.2e-05	0.000319
LION:0002972	fatty acid with 4 double bonds	41	0.00012	0.000405		LION:0080969	low bilayer thickness	17	0.00015	0.000493		LION:0080977	low lateral diffusion	13	9.5e-05	0.000321
LION:0080980	very high lateral diffusion	14	0.00019	0.000625		LION:0001739	very high transition temperature	9	0.00015	0.000493		LION:0080971	high bilayer thickness	16	0.0001	0.000329
LION:0080978	average lateral diffusion	19	0.00026	0.000833		LION:0080970	average bilayer thickness	17	0.00019	0.000609		LION:0000467	contains ether-bond	30	0.00013	0.000417
LION:0002937	C22:6	14	0.0003	0.000937		LION:0000464	negative intrinsic curvature	39	0.00032	0.000976		LION:0002972	fatty acid with 4 double bonds	41	0.00015	0.000469
LION:0000467	contains ether-bond	30	0.00041	0.00125		LION:0080977	low lateral diffusion	13	0.00032	0.000976		LION:0080970	average bilayer thickness	17	0.00026	0.000793
LION:0002929	C20:4	38	0.00059	0.00176		LION:0000467	contains ether-bond	30	0.00039	0.00116		LION:0002929	C20:4	38	0.00055	0.00164
LION:0080970	average bilayer thickness	17	0.0008	0.00233		LION:0080980	very high lateral diffusion	14	0.0004	0.00116		LION:0001739	very high transition temperature	9	0.00073	0.00212
LION:0002936	C22:5	14	0.00093	0.00264		LION:0002959	fatty acid with 20 carbons	58	0.00057	0.00161		LION:0000464	negative intrinsic curvature	39	0.00106	0.00301
LION:0002973	fatty acid with 5 double bonds	16	0.00171	0.00475		LION:0002937	C22:6	14	0.00058	0.00161		LION:0002936	C22:5	14	0.00217	0.00603
LION:0002959	fatty acid with 20 carbons	58	0.00186	0.00505		LION:0002936	C22:5	14	0.00153	0.00416		LION:0000038	diacylglycerophosphoethanolamines [GP0201]	11	0.00303	0.00823
LION:0000040	1-(1z-alkenyl),2-acylglycerophosphoethanolamines [GP0203]	10	0.00205	0.00545		LION:0002973	fatty acid with 5 double bonds	16	0.00366	0.00973		LION:0000040	1-(1z-alkenyl),2-acylglycerophosphoethanolamines [GP0203]	10	0.0033	0.00878
LION:0080968	very low bilayer thickness	8	0.00492	0.0128		LION:0080976	very low lateral diffusion	8	0.0039	0.0102		LION:0080968	very low bilayer thickness	8	0.0039	0.0102
LION:0080947	d18:1 (sphingosine)	4	0.00631	0.0161		LION:0000038	diacylglycerophosphoethanolamines [GP0201]	11	0.0043	0.011		LION:0002973	fatty acid with 5 double bonds	16	0.00409	0.0104
LION:0000038	diacylglycerophosphoethanolamines [GP0201]	11	0.0081	0.0202		LION:0080947	d18:1 (sphingosine)	4	0.00477	0.0119		LION:0080947	d18:1 (sphingosine)	4	0.00423	0.0106
LION:0080976	very low lateral diffusion	8	0.01124	0.0275		LION:0080968	very low bilayer thickness	8	0.00814	0.02		LION:0002959	fatty acid with 20 carbons	58	0.00699	0.0171
LION:0001735	very low transition temperature	8	0.01534	0.0369		LION:0000040	1-(1z-alkenyl),2-acylglycerophosphoethanolamines [GP0203]	10	0.01163	0.028		LION:0002933	C22:2	5	0.01275	0.0306
LION:0002933	C22:2	5	0.02055	0.0485		LION:0000466	positive intrinsic curvature	22	0.013	0.0307		LION:0002963	fatty acid with 24 carbons	8	0.01332	0.0314
LION:0000464	negative intrinsic curvature	39	0.02312	0.0535		LION:0002933	C22:2	5	0.01383	0.032		LION:0080976	very low lateral diffusion	8	0.01358	0.0314
LION:0002963	fatty acid with 24 carbons	8	0.02749	0.0625		LION:0001735	very low transition temperature	8	0.01785	0.0406		LION:0001735	very low transition temperature	8	0.02284	0.0519
LION:0002939	C24:1	3	0.05211	0.114		LION:0002963	fatty acid with 24 carbons	8	0.019	0.0424		LION:0000466	positive intrinsic curvature	22	0.02632	0.0588
LION:0012017	hexosylceramides	3	0.05211	0.114		LION:0000034	monoacylglycerophosphocholines [GP0105]	14	0.03222	0.0707		LION:0002939	C24:1	3	0.02941	0.0634
LION:0000034	monoacylglycerophosphocholines [GP0105]	14	0.05808	0.125		LION:0000599	lysoglycerophospholipids	16	0.03531	0.0746		LION:0012017	hexosylceramides	3	0.02941	0.0634
LION:0000039	1-alkyl,2-acylglycerophosphoethanolamines [GP0202]	6	0.06199	0.131		LION:0002939	C24:1	3	0.03579	0.0746		LION:0000034	monoacylglycerophosphocholines [GP0105]	14	0.04106	0.087
LION:0000599	lysoglycerophospholipids	16	0.07679	0.16		LION:0012017	hexosylceramides	3	0.03579	0.0746		LION:0000039	1-alkyl,2-acylglycerophosphoethanolamines [GP0202]	6	0.05166	0.108
LION:0002935	C22:4	4	0.08109	0.166		LION:0002931	C22:0	7	0.06335	0.13		LION:0000599	lysoglycerophospholipids	16	0.05386	0.11
LION:0002932	C22:1	4	0.09361	0.189		LION:0002932	C22:1	4	0.07722	0.156		LION:0002932	C22:1	4	0.07095	0.143
LION:0000466	positive intrinsic curvature	22	0.1246	0.247		LION:0000039	1-alkyl,2-acylglycerophosphoethanolamines [GP0202]	6	0.08199	0.163		LION:0002935	C22:4	4	0.10621	0.211
LION:0002938	C24:0	5	0.13617	0.266		LION:0002921	C18:0	49	0.08528	0.167		LION:0000453	simple glc series [SP0501]	4	0.11857	0.232
LION:0002966	fatty acid with less than 2 double bonds	231	0.15975	0.307		LION:0000047	diacylglycerophosphoinositols [GP0601]	3	0.09638	0.185		LION:0002931	C22:0	7	0.22642	0.435
LION:0000453	simple glc series [SP0501]	4	0.19613	0.371		LION:0002938	C24:0	5	0.11165	0.211		LION:0002938	C24:0	5	0.23903	0.453
LION:0012441	N-acylsphingosines (ceramides) [SP0201]	5	0.20188	0.377		LION:0000453	simple glc series [SP0501]	4	0.14129	0.264		LION:0000053	diacylglycerophosphoserines [GP0301]	3	0.24776	0.462
LION:0000053	diacylglycerophosphoserines [GP0301]	3	0.21394	0.393		LION:0002935	C22:4	4	0.17404	0.32		LION:0002922	C18:1	85	0.25121	0.462
LION:0002931	C22:0	7	0.22642	0.406		LION:0002925	C20:0	17	0.19847	0.36		LION:0002971	fatty acid with 3 double bonds	3	0.30962	0.561
LION:0002968	saturated fatty acid	190	0.22729	0.406		LION:0000053	diacylglycerophosphoserines [GP0301]	3	0.22624	0.404		LION:0002925	C20:0	17	0.31824	0.568
LION:0002925	C20:0	17	0.23258	0.409		LION:0002957	fatty acid with 18 carbons	137	0.23498	0.414		LION:0143683	TG(51:0)	3	0.3303	0.582
LION:0002922	C18:1	85	0.30831	0.535		LION:0012009	lipid-mediated signalling	28	0.35314	0.613		LION:0012009	lipid-mediated signalling	28	0.42589	0.738
LION:0002921	C18:0	49	0.32112	0.55		LION:0002956	fatty acid with 17 carbons	4	0.38216	0.654		LION:0002966	fatty acid with less than 2 double bonds	231	0.43113	0.738
LION:0002979	C26:0	5	0.34642	0.585		LION:0022231	C17:0	3	0.39663	0.67		LION:0000751	TG(50:1)	5	0.4669	0.789
LION:0002948	fatty acid with 16-18 carbons	199	0.3929	0.655		LION:0143683	TG(51:0)	3	0.40243	0.671		LION:0000047	diacylglycerophosphoinositols [GP0601]	3	0.53147	0.886
LION:0000761	TG(52:2)	3	0.43196	0.709		LION:0000752	TG(50:2)	5	0.41224	0.677		LION:0002956	fatty acid with 17 carbons	4	0.5522	0.908
LION:0002969	monounsaturated fatty acid	114	0.43653	0.709		LION:0012441	N-acylsphingosines (ceramides) [SP0201]	5	0.41988	0.677		LION:0002969	monounsaturated fatty acid	114	0.59091	0.959
LION:0000100	fatty acid with 18 carbons or less	209	0.44299	0.71		LION:0002922	C18:1	85	0.4225	0.677		LION:0012441	N-acylsphingosines (ceramides) [SP0201]	5	0.60746	0.973
LION:0143683	TG(51:0)	3	0.50602	0.784		LION:0000093	headgroup with negative charge	15	0.45628	0.722		LION:0002921	C18:0	49	0.63154	0.999
LION:0002957	fatty acid with 18 carbons	137	0.50744	0.784		LION:0002970	fatty acid with 2 double bonds	28	0.54695	0.846		LION:0022231	C17:0	3	0.64147	1
LION:0000047	diacylglycerophosphoinositols [GP0601]	3	0.50813	0.784		LION:0002966	fatty acid with less than 2 double bonds	231	0.54792	0.846		LION:0002970	fatty acid with 2 double bonds	28	0.67485	1
LION:0000736	TG(46:0)	3	0.64794	0.988		LION:0000607	diacylglycerols [GL0201]	7	0.55854	0.851		LION:0000742	TG(48:0)	4	0.67939	1
LION:0143667	TG(47:0)	3	0.66728	1		LION:0002948	fatty acid with 16-18 carbons	199	0.58416	0.88		LION:0143668	TG(47:1)	5	0.73968	1
LION:0012009	lipid-mediated signalling	28	0.67412	1		LION:0143667	TG(47:0)	3	0.62851	0.935		LION:0000770	TG(54:1)	3	0.75508	1
LION:0000751	TG(50:1)	5	0.691	1		LION:0000001	fatty acids [FA]	9	0.65651	0.954		LION:0000093	headgroup with negative charge	15	0.78738	1
LION:0002970	fatty acid with 2 double bonds	28	0.71522	1		LION:0001742	fatty acids and conjugates [FA01]	9	0.65651	0.954		LION:0002968	saturated fatty acid	190	0.81982	1
LION:0002882	C16:0	119	0.71625	1		LION:0000750	TG(50:0)	3	0.71182	1		LION:0000100	fatty acid with 18 carbons or less	209	0.82008	1
LION:0000733	TG(44:1)	4	0.75176	1		LION:0002979	C26:0	5	0.72364	1		LION:0002979	C26:0	5	0.83015	1
LION:0000743	TG(48:1)	4	0.79297	1		LION:0000743	TG(48:1)	4	0.7447	1		LION:0002948	fatty acid with 16-18 carbons	199	0.86588	1
LION:0000770	TG(54:1)	3	0.79648	1		LION:0000770	TG(54:1)	3	0.76112	1		LION:0022229	C15:0	3	0.86646	1
LION:0000760	TG(52:1)	4	0.81273	1		LION:0143661	TG(45:0)	3	0.80788	1		LION:0002957	fatty acid with 18 carbons	137	0.88381	1
LION:0000759	TG(52:0)	3	0.83004	1		LION:0002969	monounsaturated fatty acid	114	0.81209	1		LION:0002900	C16:1	26	0.89359	1
LION:0143685	TG(51:2)	5	0.83712	1		LION:0143685	TG(51:2)	5	0.8159	1		LION:0000762	TG(52:3)	3	0.90812	1
LION:0022229	C15:0	3	0.85125	1		LION:0000759	TG(52:0)	3	0.84077	1		LION:0143684	TG(51:1)	3	0.91235	1
LION:0022231	C17:0	3	0.86146	1		LION:0000761	TG(52:2)	3	0.85639	1		LION:0000759	TG(52:0)	3	0.92054	1
LION:0000752	TG(50:2)	5	0.86394	1		LION:0143675	TG(49:2)	4	0.87348	1		LION:0000254	C12:0	17	0.92642	1
LION:0000762	TG(52:3)	3	0.86646	1		LION:0143668	TG(47:1)	5	0.91174	1		LION:0000743	TG(48:1)	4	0.92896	1
LION:0000093	headgroup with negative charge	15	0.87694	1		LION:0000737	TG(46:1)	4	0.91517	1		LION:0000733	TG(44:1)	4	0.93331	1
LION:0002955	fatty acid with 16 carbons	127	0.89537	1		LION:0002971	fatty acid with 3 double bonds	3	0.93708	1		LION:0002882	C16:0	119	0.93607	1
LION:0000737	TG(46:1)	4	0.90664	1		LION:0002968	saturated fatty acid	190	0.94065	1		LION:0143674	TG(49:1)	3	0.94298	1
LION:0002971	fatty acid with 3 double bonds	3	0.90812	1		LION:0002882	C16:0	119	0.9438	1		LION:0143673	TG(49:0)	4	0.95679	1
LION:0000001	fatty acids [FA]	9	0.91867	1		LION:0000100	fatty acid with 18 carbons or less	209	0.95601	1		LION:0143667	TG(47:0)	3	0.95706	1
LION:0001742	fatty acids and conjugates [FA01]	9	0.91867	1		LION:0000742	TG(48:0)	4	0.96025	1		LION:0000750	TG(50:0)	3	0.95906	1
LION:0000259	C14:0	31	0.94331	1		LION:0000744	TG(48:2)	4	0.96979	1		LION:0002947	fatty acid with 13-15 carbons	34	0.96538	1
LION:0143661	TG(45:0)	3	0.94639	1		LION:0143674	TG(49:1)	3	0.97263	1		LION:0000001	fatty acids [FA]	9	0.96676	1
LION:0002947	fatty acid with 13-15 carbons	34	0.94869	1		LION:0022229	C15:0	3	0.97952	1		LION:0001742	fatty acids and conjugates [FA01]	9	0.96676	1
LION:0143673	TG(49:0)	4	0.9532	1		LION:0143684	TG(51:1)	3	0.98357	1		LION:0000259	C14:0	31	0.96871	1
LION:0143684	TG(51:1)	3	0.96198	1		LION:0000751	TG(50:1)	5	0.98625	1		LION:0002955	fatty acid with 16 carbons	127	0.97386	1
LION:0002956	fatty acid with 17 carbons	4	0.97808	1		LION:0000762	TG(52:3)	3	0.98718	1		LION:0000737	TG(46:1)	4	0.97546	1
LION:0143668	TG(47:1)	5	0.9786	1		LION:0002923	C18:2	22	0.98889	1		LION:0002923	C18:2	22	0.97834	1
LION:0002900	C16:1	26	0.98394	1		LION:0143673	TG(49:0)	4	0.99076	1		LION:0143685	TG(51:2)	5	0.98625	1
LION:0000742	TG(48:0)	4	0.98508	1		LION:0002955	fatty acid with 16 carbons	127	0.9912	1		LION:0000738	TG(46:2)	3	0.98718	1
LION:0000750	TG(50:0)	3	0.99428	1		LION:0000760	TG(52:1)	4	0.99236	1		LION:0000736	TG(46:0)	3	0.99036	1
LION:0143675	TG(49:2)	4	0.9951	1		LION:0000738	TG(46:2)	3	0.99857	1		LION:0000752	TG(50:2)	5	0.99224	1
LION:0000607	diacylglycerols [GL0201]	7	0.99514	1		LION:0002900	C16:1	26	0.99947	1		LION:0000760	TG(52:1)	4	0.99236	1
LION:0000002	glycerolipids [GL]	142	0.99524	1		LION:0000254	C12:0	17	0.99966	1		LION:0000744	TG(48:2)	4	0.99625	1
LION:0000622	triacylglycerols [GL0301]	135	0.99564	1		LION:0000733	TG(44:1)	4	0.99992	1		LION:0143661	TG(45:0)	3	0.99794	1
LION:0012011	lipid storage	135	0.99564	1		LION:0000002	glycerolipids [GL]	142	1	1		LION:0000622	triacylglycerols [GL0301]	135	0.99847	1
LION:0012084	lipid droplet	135	0.99564	1		LION:0000094	headgroup with neutral charge	146	1	1		LION:0012011	lipid storage	135	0.99847	1
LION:0143674	TG(49:1)	3	0.99719	1		LION:0000259	C14:0	31	1	1		LION:0012084	lipid droplet	135	0.99847	1
LION:0000744	TG(48:2)	4	0.99808	1		LION:0000622	triacylglycerols [GL0301]	135	1	1		LION:0000761	TG(52:2)	3	0.99857	1
LION:0002923	C18:2	22	0.99821	1		LION:0000736	TG(46:0)	3	1	1		LION:0143675	TG(49:2)	4	0.99931	1
LION:0000254	C12:0	17	0.99864	1		LION:0002947	fatty acid with 13-15 carbons	34	1	1		LION:0000607	diacylglycerols [GL0201]	7	0.99986	1
LION:0000738	TG(46:2)	3	0.99977	1		LION:0012011	lipid storage	135	1	1		LION:0000002	glycerolipids [GL]	142	1	1
LION:0000094	headgroup with neutral charge	146	1	1		LION:0012084	lipid droplet	135	1	1		LION:0000094	headgroup with neutral charge	146	1	1
